# Supplementary material for: Adipose gene expression profiles in Northern Finncattle, Mirandesa cattle, Yakutian cattle and commercial Holstein cattle
Source: Sci Rep. 2024 Sep 27;14:22216. doi: 10.1038/s41598-024-73023-5 (PMC11436755; doi:10.1038/s41598-024-73023-5)
Supplement: Supplementary file 3 — Supplementary Information 3. [file 41598_2024_73023_MOESM3_ESM.xlsx]

## Sheet: Table S7
Table S7 GO terms associated with uniquely expressed genes in metacarpal adipose tissue
GO term	greater p geomean	greater stat mean	greater p val	greater q val	greater set size	greater exp1	stats stat mean	stats exp1
GO:0048513 animal organ development	0.202972	0.859918	0.202972	0.79835	12	0.202972	0.859918	0.859918
GO:0048522 positive regulation of cellular process	0.222551	0.786042	0.222551	0.79835	13	0.222551	0.786042	0.786042
GO:0051716 cellular response to stimulus	0.222849	0.783017	0.222849	0.79835	14	0.222849	0.783017	0.783017
GO:0048518 positive regulation of biological process	0.226743	0.769421	0.226743	0.79835	14	0.226743	0.769421	0.769421
GO:0050896 response to stimulus	0.233278	0.740154	0.233278	0.79835	20	0.233278	0.740154	0.740154
GO:0016043 cellular component organization	0.233856	0.742086	0.233856	0.79835	16	0.233856	0.742086	0.742086
GO:0071840 cellular component organization or biogenesis	0.233856	0.742086	0.233856	0.79835	16	0.233856	0.742086	0.742086
GO:0048856 anatomical structure development	0.234208	0.737828	0.234208	0.79835	19	0.234208	0.737828	0.737828
GO:0009987 cellular process	0.24386	0.697698	0.24386	0.79835	48	0.24386	0.697698	0.697698
GO:0032502 developmental process	0.25391	0.670878	0.25391	0.79835	23	0.25391	0.670878	0.670878
GO:0050794 regulation of cellular process	0.267424	0.627638	0.267424	0.79835	25	0.267424	0.627638	0.627638
GO:0032501 multicellular organismal process	0.272366	0.612099	0.272366	0.79835	26	0.272366	0.612099	0.612099
GO:0050789 regulation of biological process	0.280554	0.586686	0.280554	0.79835	28	0.280554	0.586686	0.586686
GO:0065007 biological regulation	0.280554	0.586686	0.280554	0.79835	28	0.280554	0.586686	0.586686
GO:0009605 response to external stimulus	0.654525	-0.409571	0.654525	0.79835	10	0.654525	-0.40957	-0.40957
GO:0048731 system development	0.699536	-0.541888	0.699536	0.79835	10	0.699536	-0.54189	-0.54189
GO:0044249 cellular biosynthetic process	0.70664	-0.563598	0.70664	0.79835	10	0.70664	-0.5636	-0.5636
GO:1901576 organic substance biosynthetic process	0.70664	-0.563598	0.70664	0.79835	10	0.70664	-0.5636	-0.5636
GO:0010467 gene expression	0.711273	-0.577899	0.711273	0.79835	10	0.711273	-0.5779	-0.5779
GO:0010468 regulation of gene expression	0.711273	-0.577899	0.711273	0.79835	10	0.711273	-0.5779	-0.5779
GO:0009058 biosynthetic process	0.712401	-0.579206	0.712401	0.79835	11	0.712401	-0.57921	-0.57921
GO:0007165 signal transduction	0.71456	-0.58371	0.71456	0.79835	12	0.71456	-0.58371	-0.58371
GO:0065008 regulation of biological quality	0.717901	-0.596169	0.717901	0.79835	11	0.717901	-0.59617	-0.59617
GO:0006139 nucleobase-containing compound metabolic process	0.718277	-0.599712	0.718277	0.79835	10	0.718277	-0.59971	-0.59971
GO:0034641 cellular nitrogen compound metabolic process	0.718277	-0.599712	0.718277	0.79835	10	0.718277	-0.59971	-0.59971
GO:0046483 heterocycle metabolic process	0.718277	-0.599712	0.718277	0.79835	10	0.718277	-0.59971	-0.59971
GO:0090304 nucleic acid metabolic process	0.718277	-0.599712	0.718277	0.79835	10	0.718277	-0.59971	-0.59971
GO:0007275 multicellular organism development	0.72332	-0.611244	0.72332	0.79835	12	0.72332	-0.61124	-0.61124
GO:0006725 cellular aromatic compound metabolic process	0.723432	-0.613601	0.723432	0.79835	11	0.723432	-0.6136	-0.6136
GO:1901360 organic cyclic compound metabolic process	0.723432	-0.613601	0.723432	0.79835	11	0.723432	-0.6136	-0.6136
GO:0019953 sexual reproduction	0.724445	-0.619228	0.724445	0.79835	10	0.724445	-0.61923	-0.61923
GO:0007154 cell communication	0.726258	-0.618563	0.726258	0.79835	13	0.726258	-0.61856	-0.61856
GO:0023052 signaling	0.726258	-0.618563	0.726258	0.79835	13	0.726258	-0.61856	-0.61856
GO:0019222 regulation of metabolic process	0.730502	-0.634013	0.730502	0.79835	12	0.730502	-0.63401	-0.63401
GO:0060255 regulation of macromolecule metabolic process	0.730502	-0.634013	0.730502	0.79835	12	0.730502	-0.63401	-0.63401
GO:0000003 reproduction	0.740686	-0.666797	0.740686	0.79835	12	0.740686	-0.6668	-0.6668
GO:0022414 reproductive process	0.740686	-0.666797	0.740686	0.79835	12	0.740686	-0.6668	-0.6668
GO:0006810 transport	0.744238	-0.674828	0.744238	0.79835	14	0.744238	-0.67483	-0.67483
GO:0051179 localization	0.744238	-0.674828	0.744238	0.79835	14	0.744238	-0.67483	-0.67483
GO:0051234 establishment of localization	0.744238	-0.674828	0.744238	0.79835	14	0.744238	-0.67483	-0.67483
GO:0048519 negative regulation of biological process	0.746033	-0.684308	0.746033	0.79835	12	0.746033	-0.68431	-0.68431
GO:0006807 nitrogen compound metabolic process	0.756364	-0.710995	0.756364	0.79835	17	0.756364	-0.71099	-0.71099
GO:0030154 cell differentiation	0.76589	-0.742913	0.76589	0.79835	17	0.76589	-0.74291	-0.74291
GO:0048869 cellular developmental process	0.76589	-0.742913	0.76589	0.79835	17	0.76589	-0.74291	-0.74291
GO:0043170 macromolecule metabolic process	0.766101	-0.743695	0.766101	0.79835	17	0.766101	-0.7437	-0.7437
GO:0044238 primary metabolic process	0.774411	-0.770108	0.774411	0.79835	19	0.774411	-0.77011	-0.77011
GO:0044237 cellular metabolic process	0.77725	-0.779958	0.77725	0.79835	19	0.77725	-0.77996	-0.77996
GO:0071704 organic substance metabolic process	0.784656	-0.803409	0.784656	0.79835	22	0.784656	-0.80341	-0.80341
GO:0008152 metabolic process	0.79835	-0.851359	0.79835	0.79835	24	0.79835	-0.85136	-0.85136

## Sheet: Table S8
Table S8 KEGG pathways associated with uniquely expressed genes in metacarpal adipose tissue
KEGG	greater.p.geomean	greater.stat.mean	greater.p.val	greater.q.val	greater.set.size	greater.exp1	less.p.geomean	less.stat.mean	less.p.val	less.q.val	less.set.size	less.exp1	stats.stat.mean	stats.exp1
bta04080 Neuroactive ligand-receptor interaction	0.721747	-0.60113	0.721747	0.747753	16	0.721747	0.252247	-0.67733	0.252247	0.278253	25	0.252247	-0.60113	-0.60113
bta01100 Metabolic pathways	0.747753	-0.67733	0.747753	0.747753	25	0.747753	0.278253	-0.60113	0.278253	0.278253	16	0.278253	-0.67733	-0.67733
